# Supplementary material for: Open Questions in Cold Atmospheric Plasma Treatment in Head and Neck Cancer: A Systematic Review
Source: Int J Mol Sci. 2022 Sep 6;23(18):10238. doi: 10.3390/ijms231810238 (PMC9498988; doi:10.3390/ijms231810238)
Supplement: Supplementary file 1 [file ijms-23-10238-s001.zip]

Archive with 1 entries (1 files):
- ijms-1859565-supplementary.pdf
